# Supplementary material for: Recurrence and Mortality Risks in Patients with First Incident Acute Stroke or Myocardial Infarction: A Longitudinal Study Using the Korean National Health Insurance Service Database
Source: J Clin Med. 2023 Jan 10;12(2):568. doi: 10.3390/jcm12020568 (PMC9865804; doi:10.3390/jcm12020568)
Supplement: Supplementary file 1 [file jcm-12-00568-s001.zip]

Archive with 1 entries (1 files):
- jcm-2146940-supplementary.pdf
